# Supplementary material for: Sex and age differences in mortality trends of gastric cancer among Hispanic/Latino populations in the United States, Latin America, and the Caribbean
Source: Lancet Reg Health Am. 2022 Oct 7;16:100376. doi: 10.1016/j.lana.2022.100376 (PMC9903859; doi:10.1016/j.lana.2022.100376)
Supplement: Supplementary file 1 [file mmc1.xlsx]

## Sheet: Supplementary Table 1
Supplementary Table 1· Average annual percent change (APC) and 95% confidence intervals (CIs) for gastric cancer age-adjusted mortality rates among Hispanic/Latino populations aged 25 years or older in the United States, Latin America, and the Caribbean by sex, 1997-2017
Country	Men							Women											Male-to-Female Ratios (95% CIs)		P-values for parallelism test comparing men and womenc
	Age-Standardized Mortality Rates per 100 000		Trend 1	APC 1	Trend 2	APC 2	Average APC (95% CIs)	Age-Standardized Mortality Rates per 100 000		Trend 1	APC 1	Trend 2	APC 2	Trend 3	APC 3	Trend 4	APC 4	Average APC (95% CIs)
	1997a	2017b						1997a	2017b										1997a	2017b
Argentina	19·2	13·6	1997-2017	−1·9 (−2·2, −1·7)*			−1·9 (−2·2, −1·7)*	7·8	5·7	1997-2002	−3·3 (−4·6, −1·9)*	2002-2017	−1·2 (−1·4, −0·9)*					−1·7 (−2·1, −1·3)*	1.27152	2.38596	0·003
Brazil	26·2	15·6	1997-2017	−2·6 (−2·9, −2·2)*			−2·6 (−2·9, −2·2)*	10·6	6·7	1997-2017	−2·0 (−2·2, −1·7)*							−2·0 (−2·2, −1·7)*	2.4717	2.32836	0·004
Chile	57·7	31·8	1997-2017	−2·8 (−3·1, −2·5)*			−2·8 (−3·1, −2·5)*	22·0	11·8	1997-2017	−2·8 (−3·1, −2·6)*							−2·8 (−3·1, −2·6)*	2.62273	2.69492	0·66
Colombia	38·2	24·3	1997-2017	−2·4 (−2·7, −2·1)*			−2·4 (−2·7, −2·1)*	20·0	12·1	1997-2006	−1·8 (−2·7, −0·9)*	2006-2010	−6·0 (−10·3, −1·6)*	2010-2017	−1·4 (−2·6, −0·2)*			−2·5 (−3·5, −1·6)*	1.91	2.00826	0·04
Costa Rica	54·2	24·3	1997-2017	−3·7 (−4·4, −3·1)*			−3·7 (−4·4, −3·1)*	21·7	13·3	1997-2007	−4·8 (−7·1, −2·5)*	2007-2017	−1·6 (−3·8, 0·6)					−3·2 (−4·7, −1·7)*	2.4977	1.82707	0·74
Cuba	11·2	10·0	1997-2017	−0·9 (−1·6, −0·2)*			−0·9 (−1·6, −0·2)*	6·5	5·2	1997-2017	−0·8 (−1·3, −0·3)*							−0·8 (−1·3, −0·3)*	1.72308	1.92308	0·79
Ecuador	39·1	22·0	1997-2017	−2·8 (−3·1, −2·4)*			−2·8 (−3·1, −2·4)*	26·2	13·2	1997-2012	−2·6 (−3·1, −2·2)*	2012-2017	−5·1 (−7·3, −2·8)*					−3·2 (−3·8, −2·6)*	1.49237	1.66667	0·60
El Salvador	21·8	14·2	1997-2001	4·9 (−2·7, 13·1)	2001-2015	−3·7 (−4·7, -2·6)*	−1·8 (−3·5, −0·1)*	22·0	8·4	1997-2015	−3·9 (−4·7, −3·1)*							−3·9 (−4·7, −3·1)*	0.990909	1.69048	0·06
Guatemala	31·7	19·6	1997-2006	0·5 (−0·6, 1·6)	2006-2017	−4·6 (−5·4, −3·9)*	−2·3 (−2·9, −1·7)*	33·1	17·2	1997-2010	−0·9 (−1·8, −0·1)*	2010-2017	−6·5 (−8·4, −4·5)*					−2·9 (−3·7, −2·1)*	0.957704	1.13953	0·74
Mexico	16·2	10·1	1997-2013	−2·8 (−3·1, −2·5)*	2013-2017	−0·4 (−2·6, 1·9)	−2·3 (−2·8, −1·9)*	11·1	7·7	1997-2005	−1·2 (−1·8, −0·5)*	2005-2013	−3·1 (−3·8, −2·3)*	2013-2017	0·2 (−1·5, 1·9)			−1·7 (−2·1, −1·2)*	1.45946	1.36486	0·0006
Nicaragua	17·1	15·7	1997-2017	−1·0 (−1·7, −0·3)*			−1·0 (−1·7, −0·3)*	11·7	7·6	1997-2017	−1·8 (−2·7, −0·8)*							−1·8 (−2·7, −0·8)*	1.46154	2.06579	0·15
Panama	22·0	13·3	1997-2017	−1·3 (−2·2, −0·5)*			−1·3 (−2·2, −0·5)*	10·7	9·3	1997-2007	2·1 (−0·3, 4·6)	2007-2017	−3·0 (−4·9, −1·0)*					−0·5 (−1·9, 1·0)	2.05607	1.43011	0·08
Paraguay	16·7	9·4	1997-2017	−3·1 (−3·9, −2·3)*			−3·1 (−3·9, −2·3)*	10·6	5·2	1997-2017	−3·8 (−4·4, −3·1)*							−3·8 (−4·4, −3·1)*	1.56075	1.80769	0·44
Peru	27·1	18·4	1997-2010	−0·8 (−1·8, 0·1)	2010-2017	−3·8 (−5·9, −1·6)*	−1·9 (-2·8, -1·0)*	20·8	13·5	1997-2017	−2·3 (−2·9, −1·7)*							−2·3 (−2·9, −1·7)*	1.30288	1.36296	0·002
Puerto Rico	12·9	6·2	1999-2017	−3·7 (−4·5, −2·8)*			−3·7 (−4·5, −2·8)*	5·4	2·8	1999-2002	5·0 (−5·9, 17·2)	2002-2008	−6·5 (−11·2, −1·5)*	2008-2015	0·5 (−3·6, 4·8)	2015-2017	−18·0 (−37·7, 7·9)	−3·4 (−6·8, 0·2)	2.38889	2.21429	0·55
Uruguay	25·6	15·2	1997-2017	−1·7 (−2·3, −1·2)*			−1·7 (−2·3, −1·2)*	10·3	7·0	1997-2017	−1·4 (−2·1, −0·8)*							−1·4 (−2·1, −0·8)*	2.48544	2.17143	0·41
United States	10·7	7·0	1997-2017	−2·5 (−2·7, −2·2)*			−2·5 (−2·7, −2·2)*	5·8	4·4	1997-2017	−1·6 (−2·0, −1·1)*							−1·6 (−2·0, −1·1)*	1.84483	1.59091	0·0002
Venezuela	27·5	16·4	1997-2010	−2·3 (−3·0, −1·7)*	2010-2014	−5·9 (−9·5, −2·1)*	−3·2 (−4·1, −2·2)*	14·8	8·6	1997-2014	−3·2 (−3·7, −2·7)*							−3·2 (−3·7, −2·7)*	1.85811	1.90698	0·03
a Data from 1999 for Puerto Rico
b Data from 2014 for Venezuela and 2015 for El Salvador
c p-values from segmented line regression models by Joinpoint
* p-value < 0.05
APC, Annual Percent Change; CIs, confidence intervals

## Sheet: Supplementary Table 2
Supplementary Table 2. Average annual percent change (APC) and 95% confidence intervals (CIs) for gastric cancer age-adjusted mortality rates among Hispanic/Latino populations aged ≥50 years in the United States, Latin America, and the Caribbean by sex, 1997-2017
Country	Men											Women											Male-to-Female Ratios (95% CIs)		P-values for parallelism test comparing men and womenc
	Age-Standardized Mortality Rates per 100 000		Trend 1	APC 1	Trend 2	APC 2	Trend 3	APC 3	Trend 4	APC 4	Average APC (95% CIs)	Age-Standardized Mortality Rates per 100 000		Trend 1	APC 1	Trend 2	APC 2	Trend 3	APC 3	Trend 4	APC 4	Average APC (95% CIs)
	1997a	2017b										1997a	2017b										1997a	2017b
Argentina	44·8	31·5	1997-2017	−2·0 (−2·2, −1·7)*							−2·0 (−2·2, −1·7)*	17·3	12·7	1997-2006	−2·5 (−3·2, −1·7)*	2006-2017	−0·9 (−1·5, −0·3)*					−1·6 (−2·0, −1·2)*	2.5896	2.48031	0·07
Brazil	62·6	37·1	1997-2017	−2·4 (−2·6, −2·2)*							−2·4 (−2·6, −2·2)*	24·3	14·6	1997-2017	−2·3 (−2·5, −2·0)*							−2·3 (−2·5, −2·0)*	2.57613	2.5411	0·15
Chile	139·7	78·1	1997-2017	−2·8 (−3·0, −2·5)*							−2·8 (−3·0, −2·5)*	53·2	26·6	1997-2017	−3·1 (−3·3, −2·8)*							−3·1 (−3·3, −2·8)*	2.62594	2.93609	0·07
Colombia	91·4	55·6	1997-2017	−2·6 (−2·8, −2·3)*							−2·6 (−2·8, −2·3)*	46·6	26·1	1997-2000	0·8 (−2·5, 4·2)	2000-2007	−3·2 (−4·2, −2·2)*	2007-2010	−7·6 (−13·3, −1·5)*	2010-2017	−1·6 (−2·4, −0·8)*	−2·7 (−3·7, −1·7)*	1.96137	2.13027	0·0002
Costa Rica	128·2	58·4	1997-2017	−3·7 (−4·5, −3·0)*							−3·7 (−4·5, −3·0)*	50·5	29·9	1997-2007	−5·6 (−8·0, −3·2)*	2007-2017	−1·5 (−3·8, 0·9)					−3·6 (−5·1, −2·0)*	2.53861	1.95318	0·89
Cuba	26·5	23·9	1997-2017	−0·7 (−1·4, −0·1)*							−0·7 (−1·4, −0·1)*	15·2	12·1	1997-2017	−0·7 (−1·2, −0·1)*							−0·7 (−1·2, −0·1)*	1.74342	1.97521	0·88
Ecuador	93·3	51·9	1997-2003	−4·7 (−6·6, −2·8)*	2003-2008	−0·2 (−3·8, 3·4)	2008-2015	−4·5 (−6·2, −2·7)*	2015-2017	2·6 (−7·7, 14.1)	−2·8 (−4·2, −1·4)*	60·4	29·4	1997-2017	−3·3 (−3·6, −2·9)*							−3·3 (−3·6, −2·9)*	1.5447	1.76531	0·07
El Salvador	50·2	30·7	1997-2005	0·8 (−1·9, 3·5)	2005-2015	−5·2 (−6·9, −3·5)*					−2·6 (−4·0, −1·2)*	50·6	19·6	1997-2015	−3·9 (−4·7, −3·1)*							−3·9 (−4·7, −3·1)*	0.992095	1.56633	0·05
Guatemala	74·1	46·9	1997-2006	0·5 (−0·6, 1·6)	2006-2017	−4·3 (−5·0, −3·5)*					−2·2 (−2·8, −1·6)*	73·3	37·5	1997-2010	−0·7 (−1·7, 0·4)	2010-2017	−6·6 (−9·0, −4·2)*					−2·8 (−3·8, −1·8)*	1.01091	1.25067	0·33
Mexico	37·7	22·6	1997-2013	−3·0 (−3·3, −2·6)*	2013-2017	−0·7 (−3·3, 2·0)					−2·5 (−3·0, −2·0)*	25·2	16·9	1997-2005	−1·3 (−2·0, −0·7)*	2005-2013	−3·3 (−4·1, −2·6)*	2013-2017	0·4 (−1·3, 2·1)			−1·8 (−2·3, −1·3)*	1.49603	1.33728	0·004
Nicaragua	41·3	35·8	1997-2017	−1·1 (−1·8, −0·5)*							−1·1 (−1·8, −0·5)*	23·0	15·9	1997-2017	−1·9 (−3·0, −0·7)*							−1·9 (−3·0, −0·7)*	1.79565	2.25157	0·19
Panama	52·4	30·3	1997-2017	−1·4 (−2·3, −0·5)*							−1·4 (−2·3, −0·5)*	23·8	18·7	1997-2007	2·0 (−0·7, 4·8)	2007-2017	−4·0 (−6·2, −1·8)*					−1·1 (−2·7, 0·6)	2.20168	1.62032	0·13
Paraguay	37·4	21·1	1997-2017	−3·2 (−4·0, −2·5)*							−3·2 (−4·0, −2·5)*	24·8	10·3	1997-2017	−4·2 (−4·8, −3·5)*							−4·2 (−4·8, −3·5)*	1.50806	2.04854	0·15
Peru	63·3	43·8	1997-2017	−1·7 (−2·3, −1·1)*							−1·7 (−2·3, −1·1)*	47·9	30·9	1997-2017	−2·4 (−3·0, −1·8)*							−2·4 (−3·0, −1·8)*	1.3215	1.41748	0·0008
Puerto Rico	30·5	14·4	1999-2017	−3·7 (−4·5, −2·9)*							−3·7 (−4·5, −2·9)*	12·3	5·8	1999-2004	0·6 (−4·9, 6·4)	2004-2007	−11·1 (−31·2, 14·9)	2007-2015	0·7 (−3·0, 4·6)	2015-2017	−23·8 (−44·4, 4·4)	−4·4 (−9·1, 0·6)	2.47967	2.48276	0·32
Uruguay	60·3	35·9	1997-2017	−1·7 (−2·2, −1·1)*							−1·7 (−2·2, −1·1)*	23·6	13·2	1997-2017	−1·8 (−2·5, −1·2)*							−1·8 (−2·5, −1·2)*	2.55508	2.7197	0·66
United States	25·5	15·9	1997-2017	−2·8 (−3·1, −2·5)*							−2·8 (−3·1, −2·5)*	13·0	9·1	1997-2017	−2·0 (−2·4, −1·5)*							−2·0 (−2·4, −1·5)*	1.96154	1.74725	0·0004
Venezuela	65·5	37·8	1997-2003	−3·8 (−5·6, −2·0)*	2003-2007	0·4 (−4·7, 5·9)	2007-2014	−5·3 (−6·6, −4·0)*			−3·4 (−4·7, −2·1)*	34·1	18·9	1997-2014	−3·4 (−4·0, −2·9)*							−3·4 (−4·0, −2·9)*	1.92082	2	0·001
a Data from 1999 for Puerto Rico
b Data from 2014 for Venezuela and 2015 for El Salvador
c p-values from segmented line regression models by Joinpoint
* p-value < 0.05
APC, Annual Percent Change; CIs, confidence intervals

## Sheet: Supplementary Table 3
Supplementary Table 3. Average annual percent change (APC) and 95% confidence intervals (CIs) for gastric cancer age-adjusted mortality rates among Hispanic/Latino populations aged 25-49 years in the United States, Latin America, and the Caribbean by sex, 1997-2017
Country	Men									Women							Male-to-Female Ratios (95% CIs)		P-values for parallelism test comparing men and womenc
	Age-Standardized Mortality Rates per 100 000		Trend 1	APC1	Trend 2	APC2	Trend 3	APC3	Average APC (95% CIs)	Age-Standardized Mortality Rates per 100 000		Trend 1	APC1	Trend 2	APC2	Average APC (95% CIs)
	1997a	2017b								1997a	2017b						1997a	2017b
Argentina	3·3	2·4	1997-2017	−1·6 (−2·3, −1·0)*					−1·6 (−2·3, −1·0)*	1·8	1·3	1997-2017	−1·1 (−1·7, −0·5)*			−1·1 (−1·7, −0·5)*	1.83333	1.84615	0·20
Brazil	3·4	2·2	1997-2017	−2·0 (−2·3, −1·6)*					−2·0 (−2·3, −1·6)*	2·0	1·8	1997-2017	−0·1 (−0·4, 0·2)			−0·1 (−0·4, 0·2)	1.7	1.22222	0·0002
Chile	6·4	2·9	1997-2017	−3·1 (−3·8, −2·4)*					−3·1 (−3·8, −2·4)*	2·4	2·5	1997-2017	−0·8 (−1·7, 0·0)			−0·8 (−1·7, 0·0)	2.66667	1.16	0·002
Colombia	5·0	4·7	1997-2017	−0·9 (−1·7, −0·2)*					−0·9 (−1·7, −0·2)*	3·4	3·4	1997-2017	0·5 (0·0, 0·9)*			0·5 (0·0, 0·9)*	1.47059	1.38235	0·0002
Costa Rica	8·0	3·0	1997-2017	−3·6 (−4·8, −2·4)*					−3·6 (−4·8, −2·4)*	3·7	3·0	1997-2002	8·0 (−2·1, 19·1)	2002-2017	−2·3 (−3·9, −0·7)*	0·2 (−2·3, 2·7)	2.16216	1	0·008
Cuba	1·7	1·2	1997-2017	−2·9 (−4·1, −1·5)*					−2·9 (−4·1, −1·5)*	1·1	0·9	1997-2017	−2·1 (−3·8, −0·5)*			−2·1 (−3·8, −0·5)*	1.54545	1.33333	0·38
Ecuador	5·3	3·3	1997-2017	−2·4 (−3·2, −1·5)*					−2·4 (−3·2, −1·5)*	4·8	3·0	1997-2017	−1·4 (−2·3, −0·4)*			−1·4 (−2·3, −0·4)*	1.10417	1.1	0·13
El Salvador	4·1	3·9	1997-2015	−1·3 (−3·1, 0·4)					−1·3 (−3·1, 0·4)	4·0	1·4	1997-2015	−3·9 (−5·3, −2·4)*			−3·9 (−5·3, −2·4)*	1.025	2.78571	0·11
Guatemala	5·2	2·5	1997-2017	−3·8 (−5·5, −2·0)*					−3·8 (−5·5, −2·0)*	8·0	4·5	1997-2017	−3·3 (−4·1, −2·6)*			−3·3 (−4·1, −2·6)*	0.65	0.555556	0·84
Mexico	2·8	2·3	1997-2008	−0·9 (−1·6, −0·2)*	2008-2011	−5·5 (−14·6, 4·5)	2011-2017	1·5 (−0·1, 3·2)	−0·9 (−2·3, 0·6)	2·2	2·0	1997-2017	−1·0 (−1·4, −0·6)*			−1·0 (−1·4, −0·6)*	1.27273	1.15	0·22
Nicaragua	2·0	3·2	1997-2017	0·1 (−1·5, 1·7)					0·1 (−1·5, 1·7)	4·7	2·4	1997-2017	−1·5 (−3·1, 0·2)			−1·5 (−3·1, 0·2)	0.425532	1.33333	0·33
Panama	3·0	2·7	1997-2017	−0·1(−1·9, 1·7)					−0·1 (−1·9, 1·7)	2·6	3·4	1997-2007	2·1 (0·8, 3·5)*			2·1 (0·8, 3·5)*	1.15385	0.794118	0·04
Paraguay	3·8	2·1	1997-2017	−2·6 (−4·2, −0·9)*					−2·6 (−4·2, −0·9)*	1·7	2·0	1997-2017	−0·7 (−2·4, 1·0)			−0·7 (−2·4, 1·0)	2.23529	1.05	0·74
Peru	4·6	2·6	1997-2017	−2·0 (−2·6, −1·4)*					−2·0 (−2·6, −1·4)*	3·9	2·6	1997-2008	0·5 (−1·4, 2·4)	2008-2017	−4·2 (−6·5, −1·8)*	−1·6 (−3·0, −0·3)*	1.21053	1	0·13
Puerto Rico	1·9	1·1	1999-2017	−3·3 (−5·8, −0·8)*					−3·3 (−5·8, −0·8)	1·0	0·9	1999-2017	−1·2 (−3·6, 1·2)			−1·2 (−3·6, 1·2)	1.9	1.22222	0·26
Uruguay	3·9	2·3	1997-2017	−2·3 (−4·1, −0·4)*					−2·3 (−4·1, −0·4)*	2·0	3·1	1997-2017	0·9 (−1·6, 3·4)			0·9 (−1·6, 3·4)	1.95	0.741935	0·05
United States	1·5	1·4	1997-2017	0·2 (−0·5, 0·9)					0·2 (−0·5, 0·9)	1·3	1·5	1997-2017	0·4 (-0·5, 1·2)			0·4 (-0·5, 1·2)	2	0.933333	0·73
Venezuela	3·8	3·0	1997-2014	−1·9 (−2·7, −1·2)*					−1·9 (−2·7, −1·2)*	2·7	2·1	1997-2014	−1·7 (−2·4, −0·9)*			−1·7 (−2·4, −0·9)*	1.40741	1.42857	0·54
a Data from 1999 for Puerto Rico
b Data from 2014 for Venezuela and 2015 for El Salvador
c p-values from segmented line regression models by Joinpoint
* p-value < 0.05
APC, Annual Percent Change; CIs, confidence intervals
